# Supplementary material for: Caffeic Acid Release from Inulin Caffeate: A Comparative Study with Spray-Dried Inulin Microparticles Under Gastrointestinal Digestion
Source: Antioxidants (Basel). 2026 May 7;15(5):591. doi: 10.3390/antiox15050591 (PMC13203464; doi:10.3390/antiox15050591)
Supplement: Supplementary file 1 [file antioxidants-15-00591-s001.zip]

Archive with 1 entries (1 files):
- antioxidants-4239322-supplementary.pdf
